# Supplementary material for: Lacticaseibacillus rhamnosus Fermentation Ameliorates Physicochemical Properties, Physiological Activity, and Volatile and Non-Volatile Compounds of Mango Juice: Preliminary Results at Laboratory Scale
Source: Foods. 2025 Feb 12;14(4):609. doi: 10.3390/foods14040609 (PMC11854518; doi:10.3390/foods14040609)
Supplement: Supplementary file 1 [file foods-14-00609-s001.zip]

Archive with 1 entries (1 files):
- foods-3448058-supplementary.pdf
